# Supplementary material for: Design, Synthesis and Antitumor Activity of 1H-indazole-3-amine Derivatives
Source: Int J Mol Sci. 2023 May 12;24(10):8686. doi: 10.3390/ijms24108686 (PMC10218234; doi:10.3390/ijms24108686)
Supplement: Supplementary file 1 [file ijms-24-08686-s001.zip]

Archive with 1 entries (1 files):
- ijms-2360215-supplementary.pdf
